# Supplementary material for: A systematic review and meta−analysis on the prepectoral and partial subpectoral immediate single−stage Implant-Based Breast Reconstruction Using ADM
Source: Front Oncol. 2026 Feb 27;16:1742423. doi: 10.3389/fonc.2026.1742423 (PMC12982063; doi:10.3389/fonc.2026.1742423)
Supplement: Supplementary file 1 [file DataSheet1.zip]

Archive with 8 entries (7 files):
- Supplementary Material - Results showing both fixed-effect and random-effect models for haematoma and rippling (Forest plot)/
- Supplementary Material - Results showing both fixed-effect and random-effect models for haematoma and rippling (Forest plot)/.DS_Store
- __MACOSX/Supplementary Material - Results showing both fixed-effect and random-effect models for haematoma and rippling (Forest plot)/._.DS_Store
- Supplementary Material - Results showing both fixed-effect and random-effect models for haematoma and rippling (Forest plot)/Wound dehiscenceΓÇörandom-effects models.pdf
- Supplementary Material - Results showing both fixed-effect and random-effect models for haematoma and rippling (Forest plot)/RipplingΓÇörandom-effects models.pdf
- Supplementary Material - Results showing both fixed-effect and random-effect models for haematoma and rippling (Forest plot)/Wound dehiscence ΓÇöFixed-effects models.pdf
- Supplementary Material - Results showing both fixed-effect and random-effect models for haematoma and rippling (Forest plot)/RipplingΓÇöFixed-effects models.pdf
- __MACOSX/Supplementary Material - Results showing both fixed-effect and random-effect models for haematoma and rippling (Forest plot)/._RipplingΓÇöFixed-effects models.pdf
